# Supplementary material for: Pulmonary diffusing capacity to nitric oxide and carbon monoxide during exercise and in the supine position: a test–retest reliability study
Source: Exp Physiol. 2023 Jan 9;108(2):307–17. doi: 10.1113/EP090883 (PMC10103891; doi:10.1113/EP090883)
Supplement: Supplementary file 1 — Statistical Summary Document [file EPH-108-307-s002.xlsx]

## Sheet: Statistical Summary Table
Statistical Summary Document
Manuscript Title:	Pulmonary diffusing capacity to nitric oxide and carbon monoxide during exercise and in the supine position: a test-retest reliability study
Authors:	Anna Christrup Madsen, Rie Skovly Thomsen, Stine B. Nymand, Jacob Peter Hartmann, Iben E. Rasmussen, Milan Mohammad, Lene Theil Skovgaard, Birgitte Hanel, Simon Jønck, Ulrik Winning Iepsen, Regitse H. Christensen, Jann Mortensen, Ronan M. G. Berg
Animal model used, if applicable:
Underlying hypothesis:	In the present study, we investigated the test-retest reliability of DLCO/NO-based metrics.
Definitions of ‘n’:
	The combined group = All participants, n=20
	Group A (Exercise) = Only the participants randomized to measurements during exercise, n=11
	Group B (Supine) = Only the participants randomized to measurements in the supine position, n=9
Statistical summary table:
Experimental question number	Finding/ conclusion	Experimental location/variable	Mean value	Standard Deviation	n	Exact P value	Figure/table in which data are presented	Units	Data comparisons	Statistical test	Any other experimental factors	Comments
Multiple tests of the same question are shown in different rows		e.g. cortex vs cerebellum or genotype	(or other summary statistic)	(SD)	(value)	If P is considered significant against a stated confidence limit, authors may indicate this in bold.The exact value must be stated unless P is less than 0.0001, in which case < is permitted.			e.g. WT vs KO		e.g. subjects’ age or sex	e.g. observation
1: Smallest real difference (SRD) for DLNO in the combined group at rest.	Comparrison between question 1., 2. and 3. SRD decreases during interventions (exercise + supine)	Diffusion capacity to nitric oxide	SRD: 5,4	95% CI: [4,1-7,5]	20	none	Table 3	(mmol/(min*kPa)	none	SRD calculation
2: SRD for DLNO during exercise		Diffusion capacity to nitric oxide	SRD: 2.7	95% CI: [2,0 - 3,9]	11	none	Table 3	(mmol/(min*kPa)	none	SRD calculation
3: SRD for DLNO in the supine position		Diffusion capacity to nitric oxide	SRD: 3,0	95% CI: [2,1, 4,8]	9	none	Table 3	(mmol/(min*kPa)	none	SRD calculation
4: SRD for DLCOc at rest in the combined group	Comparrison between question 4., 5. and 6. SRD increases during interventions (exercise + supine	Diffusion capacity to carbon monoxide	SRD: 1,0	95 % CI: [0,7, 1,4]	20	none	Table 3	(mmol/(min*kPa)	none	SRD calculation
5: SRD for DLCOc during exercise		Diffusion capacity to carbon monoxide	SRD: 1,6	95% CI: [1,1, 2,8]	11	none	Table 3	(mmol/(min*kPa)	none	SRD calculation
6: SRD for DLCOc in the supine position		Diffusion capacity to carbon monoxide	SRD: 1,6	95% CI: [1,2, 2,5]	9	none	Table 3	(mmol/(min*kPa)	none	SRD calculation
7: SRD for DM in the combined group	Compsrrison between question 7., 8. and 9. SRD decreases during the interventions	membrane diffusing capacity	SRD: 2,7	95% CI: [2,1, 3,8]	20	none	Table 3	(mmol/(min*kPa)	none	SRD calculation
8: SRD for DM during exercise		membrane diffusing capacity	SRD: 1,4	95% CI: [1,0, 2,0]	11	none	Table 3	(mmol/(min*kPa)	none	SRD calculation
9: SRD for DM in the supine position		membrane diffusing capacity	SRD: 1,5	95% CI: [1,1, 2,4]	9	none	Table 3	(mmol/(min*kPa)	none	SRD calculation
10: SRD for VC in the combined group at rest	Compsrrison between question 10., 11. and 12. SRD increases during the interventions	pulmonary capillary blood volume	SRD: 8,4	95% CI: [6,1, 12,7]	20	none	Table 3	mL	none	SRD calculation
11: SRD for VC during exercise		pulmonary capillary blood volume	SRD: 17,8	95% CI: [11,7, 31,9]	11	none	Table 3	mL	none	SRD calculation
12: SRD for VC in the supine postion		pulmonary capillary blood volume	SRD: 24,0	95% CI: [16,7, 38,6]	9	none	Table 3	mL	none	SRD calculation
13: SRD for VA in the combined group at rest	Comparrison between question 13., 14. and 15. SRD increases during the interventions	alveolar volume	SRD: 0,20	95% CI: [0,16, 0,26]	20	none	Table 3	L	none	SRD calculation
14: SRD for VA during exercise		alveolar volume	SRD: 0,27	95% CI: [0,21, 0,37]	11	none	Table 3	L	none	SRD calculation
15: SRD for VA in the supine postion		alveolar volume	SRD: 0,26	95% CI: [0.17, 0,49]	9	none	Table 3	L	none	SRD calculation
16: Coefficient of Variance (CV) for the combined group at rest. DLNO	Comparrison of CV between the tree conditions for DLNO. CV for DLNO decreases from sitting upright rest compared with exercise and supine	Diffusion capacity to nitric oxide	CV: 4,2	95% CI: [3,7, 4,6]	20	none	Table 3	%	none	CV calculation
17: CV for DLNO during exercise		Diffusion capacity to nitric oxide	CV: 1,5	95% CI: [1,2, 1,7]	11	none	Table 3	%	none	CV calculation
18: CV for DLNO in the supine postion		Diffusion capacity to nitric oxide	CV: 2,2	95% CI: [1,8, 2,5]	9	none	Table 3	%	none	CV calculation
19: CV for DLCOc in the combined group at rest	Comparrison of CV between the tree conditions for DLCOc. CV for DLCOC increases from sitting upright rest compared with exercise and supine	Diffusion capacity to carbon monoxide	CV: 1,0	95% CI: [0,7, 1,4]	20	none	Table 3	%	none	CV calculation
20: CV for DLCOc during exercise		Diffusion capacity to carbon monoxide	CV: 3,8	95% CI: [3,2, 4,3]	11	none	Table 3	%	none	CV calculation
21: CV for DLCOc in the supine position		Diffusion capacity to carbon monoxide	CV: 4,8	95% CI: [3,8, 5,4]	9	none	Table 3	%	none	CV calculation
22: CV for DM in the combined group at rest	Comparrison of CV between the three conditions for DM. CV for DM decreases from sitting upright rest compared with exercise and supine	membrane diffusing capacity	CV: 2,7	95% CI: [2,1, 3,8]	20	none	Table 3	%	none	CV calculation
23: CV for DM during exercise		membrane diffusing capacity	CV: 1,5	95% CI: [1,2, 1,7]	11	none	Table 3	%	none	CV calculation
24: CV for DM in the supine postion		membrane diffusing capacity	CV: 2,2	95% CI: [1,7, 2,5]	9	none	Table 3	%	none	CV calculation
25: CV for VC in the combined group at rest	Comparrison of CV between the tree conditions for VC. CV for VC increases from sitting upright rest compared with exercise and supine	pulmonary capillary blood volume	CV: 3,8	95% CI: [3,3, 4,2]	20	none	Table 3	%	none	CV calculation
26: CV for VC during exercise		pulmonary capillary blood volume	CV: 6,1	95% CI: [5,1, 6,9]	11	none	Table 3	%	none	CV calculation
27: CV for VC in the supine postion		pulmonary capillary blood volume	CV: 8,0	95% CI: [6,4, 9,1]	9	none	Table 3	%	none	CV calculation
28: CV for VA in the combined group at rest	Comparrison of CV between the tree conditions for VA. CV for VA reamains the same between conditioins.	alveolar volume	CV: 1,2	95% CI: [1,0, 1,3]	20	none	Table 3	%	none	CV calculation
29: CV for VA during exercise		alveolar volume	CV: 1,3	95% CI: [1,1, 1,4]	11	none	Table 3	%	none	CV calculation
30: CV for VA in the supine position		alveolar volume	CV: 1,6	95% CI: [1,3, 1,8]	9	none	Table 3	%	none	CV calculation
31: intra class correlation coefficint (ICC) for DLNO during exercise	High ICC for all conditions for DLNO	Diffusion capacity to nitric oxide	ICC: 0,98	95% CI: [0,95, 0,99]	20	none	Table 3	none	none	ICC calculation
32: ICC for DLNO during exercise		Diffusion capacity to nitric oxide	ICC: 1,00	95% CI: [0,99, 1,00]	11	none	Table 3	none	none	ICC calculation
33: ICC for DLNO in the supine postion		Diffusion capacity to nitric oxide	ICC: 0.99	95% CI: [0,98, 1,00]	9	none	Table 3	none	none	ICC calculation
34: ICC for DLCOc in the combined group at rest	High ICC for all conditions for DLCOc	Diffusion capacity to carbon monoxide	ICC: 0.99	95% CI: [0,97, 0,99]	20	none	Table 3	none	none	ICC calculation
35: ICC for DLCOc during exercise		Diffusion capacity to carbon monoxide	ICC: 0.99	95% CI: [0,96, 1,00]	11	none	Table 3	none	none	ICC calculation
36: ICC for DLCOc in the supine position		Diffusion capacity to carbon monoxide	ICC: 0.98	95% CI: [0,92, 0,99]	9	none	Table 3	none	none	ICC calculation
37: ICC for DM in the combined group at rest	High ICC for all conditions for DM	membrane diffusing capacity	ICC: 0.98	95% CI: [0,96, 0,99]	20	none	Table 3	none	none	ICC calculation
38: ICC for DM during exercise		membrane diffusing capacity	ICC: 1.00	95% CI: [0,99, 1,00]	11	none	Table 3	none	none	ICC calculation
39: ICC for DM in the supine postion		membrane diffusing capacity	ICC: 0.99	95% CI: [0,98, 1,00]	9	none	Table 3	none	none	ICC calculation
40: ICC for VC in the combined group at rest	High ICC for all conditions for VC	pulmonary capillary blood volume	ICC: 0.98	95% CI: [0,96, 0,99]	20	none	Table 3	none	none	ICC calculation
41: ICC for VC during exercise		pulmonary capillary blood volume	ICC: 0.97	95% CI: [0,90, 0,99]	11	none	Table 3	none	none	ICC calculation
42: ICC for VC in the supine postion		pulmonary capillary blood volume	ICC: 0.94	95% CI: [0,80, 0,98]	9	none	Table 3	none	none	ICC calculation
43: ICC for VA in the combined group at rest	High ICC for all conditions for VA	alveolar volume	ICC: 1.00	95% CI: [1,00, 1,00]	20	none	Table 3	none	none	ICC calculation
44: ICC for VA during exercise		alveolar volume	ICC: 1.00	95% CI: [0,99, 1,00]	11	none	Table 3	none	none	ICC calculation
45: ICC for VA in the supine position		alveolar volume	ICC: 1.00	95% CI: [0,99, 1,00]	9	none	Table 3	none	none	ICC calculation
46: comparrison between exercise and supine for DLNO	DLNO increases significantly more during exercise than in the supine position	Diffusion capacity to nitric oxide	Mean difference: 10,4	95% CI: [8,5, 12,2]	exercise n=22, supine n=18	0.0000	Figure 2	mmol/(min*kPa)	exercise vs. Supine	Linear mixed-effects model fit by REML		Mean difference is comparrison of exercise and supine. Results are reported as the mean difference from supine to exercise. Meaning that DLNO increases on average 10,4 mmol/(min*kPA) more compared to the supine position.
47: Comparrison between exercise and supine for DLCOc	DLCOCc increases significantly more during exercise than in the supine position	Diffusion capacity to carbon monoxide	Mean difference: 1,7	95% CI: [1,0, 2,5]	exercise n=22, supine n=18	0.0001	Figure 2	mmol/(min*kPa)	exercise vs. Supine	Linear mixed-effects model fit by REML		Mean difference is comparrison of exercise and supine. Results are reported as the mean difference from supine to exercise. Meaning that the DLCOc during exercise on average increases 1,7 mmol/(min*kPA) more compared to the supine position.
48: Comparrison between exercise and supine for DM	DM increases significantly more during exercise than in the supine position	membrane diffusing capacity	Mean difference: 5,3	95% CI: [4,3, 6,2]	exercise n=22, supine n=18	0.0000	Figure 2	mmol/(min*kPa)	exercise vs. Supine	Linear mixed-effects model fit by REML		Mean difference is comparrison of exercise and supine. Results are reported as the mean difference from supine to exercise. Meaning that DM on average increases 5,3 mmol/(min*kPa) more compared to the supine position.
49: Comparrison between exercise and supine for VC	VC significantly more in the supine position than during exercise	pulmonary capillary blood volume	Mean difference: -7,4	[95% CI: [-14,7, 0,05]	exercise n=22, supine n=18	0.0486	Figure 2	mL	exercise vs. Supine	Linear mixed-effects model fit by REML		Mean difference is comparrison of exercise and supine. Results are reported as the mean difference from supine to exercise. Meaning that VC on average decreases 7,4 mL more in the supine position compared to exercise.
