# Supplementary material for: Pulmonary diffusing capacity to nitric oxide and carbon monoxide during exercise and in the supine position: a test–retest reliability study
Source: Exp Physiol. 2023 Jan 9;108(2):307–17. doi: 10.1113/EP090883 (PMC10103891; doi:10.1113/EP090883)
Supplement: Supplementary file 4 — Supplemental File 3 [file EPH-108-307-s003.xlsx]

## Sheet: Data
ID	Intervention	Group_day	Day	Group_name	Days_Between_meassure	Workload_during_exercise	DLNOsitting	DLNOcondition	DLCOsitting	DLCOcondition	Dmsitting	Dmcondition	Vcsitting	Vccondition	Vasitting	Vacondition	Breath_hold_sitting	Breath_hold_condition
5	Rest-to-Exercise	ExerciseDay1	1	Exercise	3	200	49.79	63.59	10.79	14.79	25.275	32.28	85.9	102.9	6.44	7.385	6.775	6.09
6	Rest-to-Exercise	ExerciseDay1	1	Exercise	1	180	32.58	45.825	7.405	10.665	16.54	23.26	58.5	73.65	4.86	5.66	6.14	6.01
7	Rest-to-Exercise	ExerciseDay1	1	Exercise	3	135	33.97	41.38	6.97	8.79	17.245	21.005	52.6	61.4	4.76	5.15	6.14	5.75
9	Rest-to-Exercise	ExerciseDay1	1	Exercise	6	145	33.485	44.665	7.325	9.85	17	22.675	55.55	65.55	4.76	5.415	6.57	6.185
10	Rest-to-Exercise	ExerciseDay1	1	Exercise	3	245	54.425	68.27	11.33	14.66	27.63	34.655	85.8	95.65	7.16	8.05	6.105	5.785
11	Rest-to-Exercise	ExerciseDay1	1	Exercise	1	220	46.995	61.5	11.325	15.475	23.86	31.22	93.75	112.05	6.04	6.755	6.12	5.765
12	Rest-to-Exercise	ExerciseDay1	1	Exercise	3	240	51.695	68.095	11.46	15.545	26.24	34.565	89.1	108.05	7.72	8.34	6.195	6.06
15	Rest-to-Exercise	ExerciseDay1	1	Exercise	2	240	46.87	61.535	10.81	13.675	23.79	31.235	90.95	89.8	6.39	7.415	6.31	5.755
16	Rest-to-Exercise	ExerciseDay1	1	Exercise	1	240	57.82	70.99	11.885	15.07	29.35	36.035	88.15	99.05	6.68	7.48	5.615	5.75
17	Rest-to-Exercise	ExerciseDay1	1	Exercise	1	230	50.805	62.39	10.9	15	25.79	31.67	84.05	105.3	6.265	6.98	6.175	6.08
19	Rest-to-Exercise	ExerciseDay1	1	Exercise	1	160	35.285	46.965	7.45	10.76	17.915	23.835	57.6	75.05	4.94	5.525	5.755	5.94
5	Rest-to-Exercise	ExerciseDay2	2	Exercise	0	200	50.075	65.875	11.035	15.5	25.42	33.44	87.85	109.5	6.515	7.43	6.165	6.195
6	Rest-to-Exercise	ExerciseDay2	2	Exercise	0	180	35.65	44.44	8.035	10.16	18.095	22.56	62.4	69.05	5.01	5.605	6.04	5.775
7	Rest-to-Exercise	ExerciseDay2	2	Exercise	0	135	34.54	41.755	7	8.895	17.535	21.2	52.75	60.95	4.795	5.235	5.65	5.68
9	Rest-to-Exercise	ExerciseDay2	2	Exercise	0	145	37.3	45.535	7.885	9.935	18.935	23.115	58.9	67.2	4.87	5.515	6.085	6.01
10	Rest-to-Exercise	ExerciseDay2	2	Exercise	0	245	52.815	68.615	11.46	16.31	26.81	34.83	88.95	114.45	7.085	7.855	5.865	5.765
11	Rest-to-Exercise	ExerciseDay2	2	Exercise	0	220	46.1	60.115	10.88	15.425	23.4	30.515	89.85	112.35	5.975	6.73	5.85	5.82
12	Rest-to-Exercise	ExerciseDay2	2	Exercise	0	240	57.825	69.99	12.46	16.675	29.35	35.53	94.9	120.05	7.925	8.215	6.155	5.905
15	Rest-to-Exercise	ExerciseDay2	2	Exercise	0	240	50.41	62.125	11.02	14.105	25.59	31.535	89.5	96.75	6.485	7.205	6.03	5.545
16	Rest-to-Exercise	ExerciseDay2	2	Exercise	0	240	59.945	71.02	12.735	15.85	30.425	36.05	96.05	107.4	6.705	7.405	5.815	5.66
17	Rest-to-Exercise	ExerciseDay2	2	Exercise	0	230	51.07	63.515	10.935	14.755	25.925	32.24	84.6	102.9	6.37	7.13	5.93	5.8
19	Rest-to-Exercise	ExerciseDay2	2	Exercise	0	160	34.905	46.125	7.575	10.42	17.72	23.415	60.55	71.9	4.885	5.415	6.01	5.825
1	Rest-to-Supine	SupineDay1	1	Supine	2	0	30.35	31.56	6.665	8.15	15.405	16.02	51.95	72.05	4.66	4.045	5.9	5.675
2	Rest-to-Supine	SupineDay1	1	Supine	4	0	38.335	38.77	8.01	8.615	19.46	19.68	61	69.3	5.165	5.005	6.345	6.595
3	Rest-to-Supine	SupineDay1	1	Supine	1	0	49.325	55.015	11.715	13.225	25.035	27.925	94.15	111.75	6.04	5.95	6.13	5.74
4	Rest-to-Supine	SupineDay1	1	Supine	1	0	43.9	44.985	9.43	11.475	22.285	22.835	73.25	103	5.53	5.245	5.615	5.67
8	Rest-to-Supine	SupineDay1	1	Supine	6	0	43.65	47.585	10.04	13.01	22.16	24.155	83.9	122.8	6.455	5.69	6.905	6.34
13	Rest-to-Supine	SupineDay1	1	Supine	3	0	54.005	57.49	11.79	13.795	27.415	29.185	92.55	116.5	6.965	6.8	5.815	6.025
14	Rest-to-Supine	SupineDay1	1	Supine	3	0	32.69	35.455	7.23	7.945	16.59	18	57.35	63.35	4.7	4.66	6.145	6.085
18	Rest-to-Supine	SupineDay1	1	Supine	1	0	36.565	38.035	8.455	10.345	18.56	19.305	69.3	99.45	4.2	4.06	6.11	5.64
20	Rest-to-Supine	SupineDay1	1	Supine	3	0	32.275	31.545	8.115	9.025	19.25	19.64	62.35	74.5	4.695	4.585	5.65	5.865
1	Rest-to-Supine	SupineDay2	2	Supine	0	0	36.19	38.57	6.85	7.84	16.38	16.015	52.35	67.2	4.785	4.135	5.74	5.665
2	Rest-to-Supine	SupineDay2	2	Supine	0	0	53.07	53.255	7.705	9.605	18.37	19.575	59.7	84.25	5.02	4.75	6.47	6.39
3	Rest-to-Supine	SupineDay2	2	Supine	0	0	42.255	43.9	11.7	12.84	26.94	27.03	91.4	108.7	6.16	5.855	5.73	5.79
4	Rest-to-Supine	SupineDay2	2	Supine	0	0	47.365	50.025	8.935	10.74	21.45	22.285	69.25	92.35	5.47	5.33	5.685	6.405
8	Rest-to-Supine	SupineDay2	2	Supine	0	0	55.33	58.3	10.325	13.305	24.045	25.395	80.7	124.5	6.43	5.77	5.89	5.915
13	Rest-to-Supine	SupineDay2	2	Supine	0	0	33.67	35.63	11.805	14.17	28.085	29.59	90.1	119.95	7.06	6.765	6.03	5.98
14	Rest-to-Supine	SupineDay2	2	Supine	0	0	33.725	36.07	7.415	8.8	17.09	18.085	58.95	76.7	4.7	4.52	5.74	6.01
18	Rest-to-Supine	SupineDay2	2	Supine	0	0	37.94	37.775	7.48	9.035	17.12	18.31	58.7	79.5	4.21	4.035	5.83	5.68
20	Rest-to-Supine	SupineDay2	2	Supine	0	0	37.92	38.7	7.925	8.665	19.255	19.175	60.65	70.9	4.7	4.605	5.745	5.87
